# Supplementary material for: Genomic Analysis of KPC-2-Producing Klebsiella pneumoniae ST11 Isolates at the Respiratory Department of a Tertiary Care Hospital in Beijing, China
Source: Front Microbiol. 2022 Jun 16;13:929826. doi: 10.3389/fmicb.2022.929826 (PMC9244631; doi:10.3389/fmicb.2022.929826)
Supplement: Supplementary file 1 [file Table_1.XLSX]

## Sheet: S1
Supplementary Table S1.Origin of the 152 Isolates
Isolate ID	Date	Isolate year	Department	Vitek or K_B method											broth microdilution method
				CTX	CAZ	FEP	IPM	MEM	ETP	TZP	AK	CIP	SXT		AK	PZT	TGC	PB	CAZ	SXT	CTX	CTX/CA	CIP	ETP	IMP	MEM
IR12013	2016-05-01	sputum	D4	>64	>64	6	>16	/	>8	>128	<2	6	>320		≤4	≥256	≤0.5	1	≥32	≥8	≥64	≥16	≥16	256	64	128
IR12016	2016-05-01	sputum	RICU	>64	>64	6	>16	/	>8	>128	<2	6	>320		≥128	≥256	≤0.5	2	≥32	≥8	≥64	≥16	≥16	256	32	128
IR12024	2016-06-01	sputum	RICU	>64	>64	6	>16	/	>8	>128	>64	6	<20		≥128	≥256	≤0.5	2	≥32	≤0.25	≥64	≥16	≥16	128	32	128
IR12026	2016-06-01	sputum	RICU	>64	>64	6	>16	/	>8	>128	8	6	<20		≥128	≥256	≤0.5	1	≥32	≤0.25	≥64	≥16	≥16	256	32	128
IR12027	2016-06-01	sputum	D3	>64	>64	6	>16	/	>8	>128	<2	6	>320		≤4	≥256	≤0.5	1	≥32	≥8	≥64	≥16	≥16	256	32	128
IR12028	2016-06-01	Urine	D4	>64	32	6	>16	/	>8	>128	>64	6	40		≥128	≥256	≤0.5	1	≥32	1	≥64	≥16	≥16	128	32	128
IR12030	2016-06-01	sputum	RICU	>64	>64	11	>16	/	>8	>128	>64	6	>320		≥128	≥256	≤0.5	1	≥32	≥8	≥64	≥16	≥16	256	32	128
IR12031	2016-06-01	Urine	D3	>64	>64	11	8	/	>8	>128	>64	6	<20		≥128	≥256	≤0.5	2	≥32	≤0.25	≥64	≥16	≥16	256	32	64
IR12032	2016-07-01	Urine	RICU	>64	>64	11	>16	/	>8	>128	8	6	>320		≥128	≥256	≤0.5	2	≥32	≥8	≥64	≥16	≥16	256	32	128
IR12034	2016-07-01	sputum	D3	>64	>64	11	>16	/	>8	>128	>64	6	<20		≥128	≥256	≤0.5	1	≥32	≤0.25	≥64	≥16	≥16	256	32	128
IR12036	2016-07-01	sputum	D3	>64	>64	11	>16	/	>8	>128	4	6	>320		≤4	≥256	≤0.5	2	≥32	≥8	≥64	≥16	≥16	256	32	64
IR12038	2016-08-01	sputum	D1	>64	>64	11	>16	/	>8	>128	>64	6	>320		≥128	≥256	≤0.5	1	≥32	≥8	≥64	≥16	≥16	256	32	128
IR12039	2016-08-01	sputum	D1	>64	>64	11	>16	/	>8	>128	>64	6	>320		≥128	≥256	≤0.5	1	≥32	≥8	≥64	≥16	≥16	256	32	128
IR12040	2016-08-01	sputum	RICU	>64	>64	11	>16	/	>8	>128	>64	6	>320		≥128	≥256	≤0.5	2	≥32	≥8	≥64	≥16	≥16	256	32	128
IR12044	2016-08-01	sputum	D4	>64	>64	11	>16	/	>8	>128	<2	6	>320		≤4	≥256	≤0.5	2	≥32	≥8	≥64	≥16	≥16	256	32	128
IR12047	2016-09-01	sputum	D4	>64	>64	11	>16	/	>8	>128	>64	6	<20		≥128	≥256	≤0.5	2	32	≥8	≥64	≥16	≥16	128	32	128
IR12048	2016-09-01	sputum	D4	>64	>64	11	>16	/	>8	>128	<2	6	<20		≤4	≥256	≤0.5	2	≥32	≥8	≥64	≥16	≥16	256	32	128
IR12049	2016-09-01	sputum	D4	>64	>64	11	>16	/	>8	>128	<2	6	<20		≤4	≥256	≤0.5	2	≥32	≤0.25	≥64	≥16	≥16	256	32	128
IR12052	2016-09-01	sputum	D4	>64	>64	12	>16	/	>8	>128	<2	6	<20		≤4	≥256	≤0.5	2	≥32	≤0.25	≥64	8	≥16	128	32	128
IR12054	2016-10-01	sputum	RICU	>64	>64	12	>16	/	>8	>128	8	6	>320		≥128	≥256	≤0.5	1	≥32	≥8	≥64	≥16	≥16	256	64	128
IR12055	2016-10-01	Urine	D4	>64	32	12	>16	/	>8	>128	>64	6	80		/	/	/	/	/	/	/	/	/	/	/	/
IR1206	2012-01-01	Urine	RICU	6	12	6	6	6	6	6	6	6	6		≥128	≥256	≤0.5	1	≥32	≥8	≥64	≥16	≥16	256	64	128
IR12061	2016-11-01	sputum	RICU	>64	>64	6	>16	/	>8	>128	<2	6	>320		/	/	/	/	/	/	/	/	/	/	/	/
IR12062	2016-11-01	sputum	RICU	>64	>64	6	>16	/	>8	>128	>64	6	>320		/	/	/	/	/	/	/	/	/	/	/	/
IR12064	2016-11-01	sputum	RICU	>64	>64	6	>16	/	>8	>128	>64	6	>320		≥128	≥256	≤0.5	1	≥32	≥8	≥64	≥16	≥16	256	32	128
IR12065	2016-11-01	sputum	RICU	>64	>64	6	>16	/	>8	>128	32	6	<20		≥128	≥256	≤0.5	1	≥32	≥8	≥64	≥16	≥16	≥256	64	256
IR12066	2016-11-01	sputum	RICU	>64	>64	6	>16	/	>8	>128	<2	6	<20		≤4	≥256	≤0.5	2	≥32	≤0.25	≥64	≥16	≥16	256	32	128
IR12067	2016-11-01	sputum	D2	>64	>64	6	>16	/	>8	>128	8	6	>320		≥128	≥256	≤0.5	1	≥32	≤0.25	≥64	≥16	≥16	256	32	128
IR12069	2016-11-01	sputum	RICU	>64	>64	6	>16	/	>8	>128	>64	6	>320		≥128	≥256	≤0.5	2	≥32	≥8	≥64	≥16	≥16	256	32	128
IR1207	2012-02-01	sputum	RICU	6	12	6	6	6	6	6	6	6	6		≥128	≥256	≤0.5	1	32	≥8	≥64	≥16	≥16	256	32	64
IR12070	2016-11-01	Urine	D4	>64	>64	6	>16	/	>8	>128	<2	6	<20		≤4	≥256	≤0.5	1	≥32	≤0.25	≥64	≥16	≥16	256	32	128
IR12071	2016-11-01	Urine	D4	>64	>64	6	>16	/	>8	>128	>64	6	80		≥128	≥256	≤0.5	2	≥32	≥8	≥64	≥16	≥16	128	64	64
IR12072	2016-11-01	sputum	RIUC	>64	>64	6	>16	/	>8	>128	>64	6	>320		≥128	≥256	≤0.5	2	≥32	≥8	≥64	≥16	≥16	256	32	128
IR12073	2016-11-01	sputum	D4	>64	>64	6	>16	/	>8	>128	<2	6	>320		≤4	≥256	≤0.5	1	≥32	≥8	≥64	≥16	≥16	≥256	64	128
IR12074	2016-11-01	sputum	RIUC	>64	>64	6	>16	/	>8	>128	<2	6	<20		≥128	≥256	≤0.5	8	≥32	2	≥64	≥16	≥16	256	32	128
IR12076	2016-12-01	Urine	D1	>64	>64	6	>16	/	>8	>128	>64	6	<20		≥128	≥256	≤0.5	2	≥32	≤0.25	≥64	≥16	≥16	128	32	128
IR12077	2016-12-01	sputum	RIUC	>64	>64	6	>16	/	>8	>128	>64	6	>320		≥128	≥256	≤0.5	2	≥32	≥8	≥64	≥16	≥16	≥256	64	256
IR12079	2016-12-01	sputum	RIUC	>64	>64	6	>16	/	>8	>128	>64	6	>320		≤4	≥256	≤0.5	2	≥32	≥8	≥64	≥16	≥16	≥256	64	256
IR12080	2016-12-01	sputum	D3	>64	>64	6	>16	/	>8	>128	<2	6	<20		8	≥256	≤0.5	2	≥32	≤0.25	≥64	≥16	≥16	256	32	128
IR12088	2016-12-01	sputum	RIUC	>64	>64	6	>16	/	>8	>128	>64	6	>320		≥128	≥256	≤0.5	1	≥32	≥8	≥64	≥16	≥16	128	32	64
IR12090	2016-12-01	Urine	D4	>64	>64	6	>16	/	>8	>128	<2	6	<20		/	/	/	/	/	/	/	/	/	/	/	/
IR12093	2017-01-01	sputum	RIUC	>64	>64	6	>16	/	>8	>128	>64	6	<20		≥128	≥256	≤0.5	4	≥32	≤0.25	≥64	≥16	≥16	128	32	64
IR12094	2017-01-01	sputum	D3	>64	>64	6	>16	/	>8	>128	>64	6	<20		≥128	≥256	≤0.5	2	≥32	≤0.25	≥64	≥16	≥16	128	32	128
IR12095	2017-01-01	sputum	RIUC	>64	>64	6	>16	/	>8	>128	>64	6	>320		≥128	≥256	≤0.5	2	≥32	≥8	≥64	≥16	≥16	128	64	64
IR12096	2017-01-01	sputum	RIUC	>64	>64	6	>16	/	>8	>128	>64	6	<20		/	/	/	/	/	/	/	/	/	/	/	/
IR12097	2017-01-01	sputum	D1	>64	>64	6	>16	/	>8	>128	<2	6	<20		≤4	≥256	≤0.5	2	≥32	≤0.25	≥64	≥16	≥16	256	32	128
IR12099	2017-01-01	sputum	RIUC	>64	>64	6	>16	/	>8	>128	<2	6	<20		≤4	≥256	≤0.5	1	≥32	≤0.25	≥64	≥16	≥16	256	32	128
IR12102	2017-01-01	sputum	D2	>64	>64	>64	>16	/	>8	>128	8	>4	>320		/	/	/	/	/	/	/	/	/	/	/	/
IR12103	2017-01-01	sputum	D3	>64	>64	>64	>16	/	>8	>128	>64	>4	<20		/	/	/	/	/	/	/	/	/	/	/	/
IR12106	2017-02-01	sputum	D3	>64	>64	>64	>16	/	>8	>128	>64	>4	<20		/	/	/	/	/	/	/	/	/	/	/	/
IR12108	2017-02-01	Urine	D3	>64	>64	>64	>16	/	>8	>128	<2	>4	<20		/	/	/	/	/	/	/	/	/	/	/	/
IR1211	2012-03-01	sputum	RIUC	6	12	>64	11	6	6	6	6	>4	6		≥128	≥256	≤0.5	1	≥32	≥8	≥64	≥16	≥16	256	32	64
IR12112	2016-12-01	sputum	RIUC	>64	>64	>64	>16	/	>8	>128	4	>4	<20		≥128	≥256	≤0.5	1	≥32	≤0.25	≥64	≥16	≥16	256	64	256
IR12122	2017-03-01	sputum	RIUC	>64	>64	>64	>16	/	>8	>128	>64	>4	>320		/	/	/	/	/	/	/	/	/	/	/	/
IR12123	2017-03-01	sputum	D3	>64	>64	>64	>16	/	>8	>128	>64	>4	>320		/	/	/	/	/	/	/	/	/	/	/	/
IR12125	2017-03-01	sputum	D4	>64	>64	>64	>16	/	>8	>128	<2	>4	>320		/	/	/	/	/	/	/	/	/	/	/	/
IR12127	2017-04-01	blood	RIUC	>64	>64	>64	>16	/	>8	>128	>64	>4	<20		≥128	≥256	≤0.5	1	≥32	1	≥64	≥16	≥16	256	128	256
IR12129	2017-04-01	ascites	D2	>64	>64	>64	>16	/	>8	>128	>64	>4	>320		≥128	≥256	≤0.5	1	≥32	≤0.25	≥64	≥16	≥16	256	64	128
IR12134	2017-04-01	sputum	D2	>64	>64	>64	>16	/	>8	>128	>64	>4	>320		/	/	/	/	/	/	/	/	/	/	/	/
IR12138	2017-04-01	sputum	RIUC	>64	>64	>64	>16	/	>8	>128	>64	>4	<20		/	/	/	/	/	/	/	/	/	/	/	/
IR12145	2017-04-01	sputum	RIUC	>64	>64	>64	>16	/	>8	>128	>64	>4	>320		≥128	≥256	≤0.5	1	≥32	≥8	≥64	≥16	≥16	256	32	128
IR12155	2017-05-01	Pleural effusion	D2	>64	>64	>64	>16	/	>8	>128	<2	>4	>320		≥128	≥256	≤0.5	2	≥32	≥8	≥64	≥16	≥16	256	64	128
IR12156	2017-05-01	sputum	RIUC	>64	>64	>64	>16	/	>8	>128	8	>4	<20		/	/	/	/	/	/	/	/	/	/	/	/
IR12157	2017-05-01	sputum	D4	>64	>64	>64	>16	/	>8	>128	<2	>4	<20		/	/	/	/	/	/	/	/	/	/	/	/
IR12159	2017-05-01	sputum	D4	>64	>64	>64	>16	/	>8	>128	<2	>4	<20		/	/	/	/	/	/	/	/	/	/	/	/
IR12161	2017-05-01	sputum	D2	>64	>64	>64	>16	/	>8	>128	>64	>4	<20		≥128	256	≤0.5	1	≥32	≤0.25	≥64	≥16	≥16	256	64	256
IR12165	2017-08-01	sputum	RIUC	>64	>64	>64	>16	/	>8	>128	>64	>4	<20		/	/	/	/	/	/	/	/	/	/	/	/
IR12166	2017-08-01	sputum	D1	>64	>64	>64	>16	/	>8	>128	8	>4	80		/	/	/	/	/	/	/	/	/	/	/	/
IR1217	2012-04-01	sputum	D3	6	6	>64	6	6	6	6	20	>4	25		≤4	≥256	≤0.5	1	≥32	≤0.25	≥64	≥16	≥16	256	32	128
IR12170	2017-09-01	Venous catheter	RIUC	>64	>64	>64	>16	/	>8	>128	>64	>4	<20		/	/	/	/	/	/	/	/	/	/	/	/
IR12172	2017-09-01	sputum	D4	>64	>64	>64	>16	/	>8	>128	<2	>4	>320		/	/	/	/	/	/	/	/	/	/	/	/
IR12180	2017-10-01	sputum	RIUC	>64	>64	>64	>16	/	>8	>128	>64	>4	<20		≥128	256	≤0.5	2	16	≥8	64	≥16	≥16	128	32	32
IR12181	2017-10-01	sputum	D3	>64	>64	>64	>16	>16	>8	>128	<2	>4	<20		≤4	≥256	≤0.5	1	≥32	≤0.25	≥64	≥16	≥16	128	32	128
IR12182	2017-10-01	sputum	D3	>64	>64	>64	>16	>16	>8	>128	>64	>4	>320		≥128	≥256	≤0.5	1	≥32	≥8	≥64	≥16	≥16	256	32	128
IR12183	2017-10-01	sputum	D4	>64	>64	>64	>16	>16	>8	>128	4	>4	>320		≥128	≥256	≤0.5	1	32	≥8	≥64	≥16	≥16	128	64	64
IR12184	2017-11-01	Pleural effusion	RIUC	>64	>64	16	>16	0	>8	>128	>64	>4	>320		/	/	/	/	/	/	/	/	/	/	/	/
IR1219	2012-07-01	sputum	RIUC	6	6	>64	6	6	6	6	6	>4	6		≤4	≥256	≤0.5	1	≥32	≤0.25	≥64	≥16	≥16	256	32	128
IR12192	2017-12-01	sputum	D4	>64	16	>64	>16	0	>8	>128	<2	>4	<20		/	/	/	/	/	/	/	/	/	/	/	/
IR12193	2017-12-01	sputum	D4	>64	16	>64	>16	0	>8	>128	<2	>4	<20		/	/	/	/	/	/	/	/	/	/	/	/
IR12197	2017-12-01	sputum	D2	>64	32	>64	>16	0	>8	>128	8	>4	<20		≥128	≥256	≤0.5	2	≥32	1	≥64	≥16	≥16	256	64	256
IR12199	2018-01-01	sputum	D4	>64	>64	>64	>16	0	>8	>128	<2	>4	<20		≤4	≥256	≤0.5	1	≥32	≤0.25	≥64	≥16	≥16	256	64	128
IR12204	2018-02-01	Urine	D3	>64	>64	>64	>16	0	>8	>128	<2	>4	<20		/	/	/	/	/	/	/	/	/	/	/	/
IR12207	2018-02-01	sputum	RIUC	>64	>64	>64	>16	0	>8	>128	>64	>4	<20		≥128	≥256	≤0.5	2	≥32	≥8	≥64	≥16	≥16	256	32	128
IR12208	2018-03-01	sputum	D4	>64	>64	>64	>16	0	>8	>128	>64	>4	>320		≥128	≥256	≤0.5	1	≥32	1	≥64	≥16	≥16	256	64	128
IR12211	2018-03-01	sputum	D4	>64	>64	>64	>16	0	>8	>128	>64	>4	>320		≥128	≥256	≤0.5	1	≥32	1	≥64	≥16	≥16	256	64	256
IR12215	2018-03-01	sputum	D3	>64	>64	>64	>16	0	>8	>128	<2	>4	<20		/	/	/	/	/	/	/	/	/	/	/	/
IR12219	2018-04-01	sputum	D4	>64	>64	>64	>16	0	>8	>128	>64	>4	>320		/	/	/	/	/	/	/	/	/	/	/	/
IR12220	2018-04-01	sputum	D3	>64	>64	>64	>16	0	>8	>128	<2	>4	<20		/	/	/	/	/	/	/	/	/	/	/	/
IR12224	2018-05-01	sputum	D4	>64	>64	>64	>16	0	>8	>128	<2	>4	<20		/	/	/	/	/	/	/	/	/	/	/	/
IR12225	2018-05-01	sputum	RIUC	>64	>64	>64	>16	0	>8	>128	>64	>4	>320		/	/	/	/	/	/	/	/	/	/	/	/
IR12227	2018-05-01	Urine	D4	>64	>64	>64	>16	0	>8	>128	<2	>4	<20		/	/	/	/	/	/	/	/	/	/	/	/
IR12228	2018-05-01	Urine	D4	>64	>64	>64	>16	0	>8	>128	<2	>4	<20		/	/	/	/	/	/	/	/	/	/	/	/
IR12230	2018-05-01	sputum	D4	>64	>64	>64	>16	0	>8	>128	<2	>4	<20		/	/	/	/	/	/	/	/	/	/	/	/
IR12234	2018-05-01	sputum	RIUC	>64	>64	>64	>16	0	>8	>128	>64	>4	>320		/	/	/	/	/	/	/	/	/	/	/	/
IR12235	2018-06-01	sputum	D4	>64	>64	>64	>16	0	>8	>128	<2	>4	<20		/	/	/	/	/	/	/	/	/	/	/	/
IR12238	2018-06-01	sputum	D3	>64	>64	>64	>16	0	>8	>128	8	>4	>320		/	/	/	/	/	/	/	/	/	/	/	/
IR1224	2012-08-01	blood	RIUC	6	6	>64	6	6	6	6	27	>4	29		≤4	≥256	≤0.5	≤0.5	≥32	≤0.25	≥64	≥16	≥16	256	64	64
IR12241	2018-07-01	sputum	D4	>64	>64	>64	>16	0	>8	>128	<2	>4	<20		≤4	≥256	≤0.5	1	≥32	≤0.25	≥64	≥16	≥16	256	32	128
IR12242	2018-07-01	sputum	RIUC	>64	>64	>64	>16	0	>8	>128	<2	>4	<20		≤4	≥256	≤0.5	1	≥32	≤0.25	≥64	≥16	≥16	≥256	64	256
IR12243	2018-07-01	sputum	D4	>64	>64	>64	>16	0	>8	>128	>64	>4	<20		≥128	≥256	≤0.5	2	≥32	0.5	≥64	≥16	≥16	128	32	128
IR12245	2018-07-01	sputum	RIUC	>64	>64	>64	>16	0	>8	>128	>64	>4	>320		≥128	≥256	≤0.5	≤0.5	≥32	≥8	≥64	≥16	≥16	≥256	64	≥256
IR12247	2018-07-01	sputum	D4	>64	>64	>64	>16	0	>8	>128	>64	>4	>320		≥128	≥256	≤0.5	1	≥32	≥8	≥64	≥16	≥16	256	64	256
IR12250	2018-08-01	sputum	RIUC	>64	>64	>64	>16	>16	>8	>128	>64	>4	>320		≥128	≥256	≤0.5	2	≥32	≥8	≥64	≥16	≥16	256	64	128
IR12251	2018-08-01	sputum	RIUC	>64	>64	>64	>16	0	>8	>128	>64	>4	<20		/	/	/	/	/	/	/	/	/	/	/	/
IR12253	2018-09-01	sputum	D4	>64	>64	>64	>16	0	>8	>128	>64	>4	<20		/	/	/	/	/	/	/	/	/	/	/	/
IR12255	2018-09-01	sputum	RIUC	>64	>64	>64	>16	0	>8	>128	>64	>4	<20		/	/	/	/	/	/	/	/	/	/	/	/
IR12257	2018-10-01	sputum	D4	>64	>64	>64	>16	0	>8	>128	>64	>4	<20		/	/	/	/	/	/	/	/	/	/	/	/
IR12266	2018-12-01	Urine	RIUC	>64	>64	>64	>16	0	>8	>128	>64	>4	<20		/	/	/	/	/	/	/	/	/	/	/	/
IR12269	2018-12-01	sputum	RIUC	>64	>64	>64	>16	0	>8	>128	>64	>4	>320		≥128	≥256	≤0.5	1	≥32	≥8	≥64	≥16	≥16	128	64	256
IR1227	2012-10-01	Venous catheter	RIUC	6	10	>64	10	6	6	6	23	>4	6		≤4	≥256	≤0.5	1	≥32	≥8	≥64	≥16	≥16	128	32	64
IR12275	2018-12-01	sputum	RIUC	>64	>64	>64	>16	0	>8	>128	>64	>4	>320		≥128	≥256	≤0.5	1	≥32	≥8	≥64	≥16	≥16	≥256	64	256
IR12276	2018-12-01	blood	RIUC	>64	>64	>64	>16	0	>8	>128	>64	>4	>320		≥128	≥256	≤0.5	1	≥32	≥8	≥64	≥16	≥16	256	32	128
IR12277	2018-12-01	sputum	D3	>64	>64	>64	>16	0	>8	>128	>64	>4	<20		≥128	≥256	≤0.5	≤0.5	≥32	1	≥64	≥16	≥16	256	64	128
IR1228	2011-12-01	sputum	RIUC	6	10	>64	13	6	6	6	6	>4	6		≥128	≥256	≤0.5	1	≥32	≥8	≥64	≥16	≥16	256	64	64
IR1230	2013-02-01	blood	D3	6	6	>64	6	6	6	6	26	>4	6		≤4	≥256	≤0.5	1	32	≥8	≥64	≥16	≥16	≥256	64	256
IR1236	2014-05-01	Urine	D4	>64	>64	>64	>16	>16	>8	0	>64	>4	>320		16	≥256	≤0.5	1	≥32	≥8	≥64	≥16	≥16	≥256	64	128
IR1237	2014-07-01	sputum	D4	>64	>64	>64	>16	>16	>8	0	>64	>4	<20		≥128	≥256	≤0.5	2	≥32	≤0.25	≥64	≥16	≥16	256	64	128
IR1240	2014-10-01	blood	RIUC	>64	>64	>64	4	>16	>8	0	<2	>4	>320		≤4	≥256	≤0.5	2	≥32	≥8	≥64	16	16	64	8	16
IR1241	2014-11-01	Urine	RIUC	>64	16	>64	2	0	>8	0	<2	>4	40		8	≥256	≤0.5	2	≥32	≥8	≥64	≥16	16	128	32	64
IR1243	2014-12-01	导管	RIUC	>64	>64	>64	>16	>16	0	0	<2	>4	<20		≤4	≥256	≤0.5	1	≥32	0.5	≥64	≥16	≥16	256	64	128
IR1245	2015-01-01	Urine	RIUC	>64	>64	>64	>16	>16	>8	>128	>64	>4	>320		64	≥256	≤0.5	1	≥32	≥8	≥64	≥16	≥16	256	64	128
IR1247	2015-02-01	Urinary catheter	RIUC	>64	>64	>64	>16	>16	>8	0	>64	>4	>320		64	≥256	≤0.5	2	8	≥8	≥64	≥16	≥16	64	8	16
IR1251	2015-04-01	sputum	RIUC	>64	>64	>64	>16	>16	>8	0	>64	>4	>320		32	≥256	≤0.5	1	≥32	≥8	≥64	≥16	≥16	256	64	128
IR1252	2015-05-01	sputum	RIUC	>64	>64	>64	>16	>16	>8	0	>64	>4	>320		≤4	≥256	≤0.5	1	≥32	≥8	≥64	≥16	≥16	256	64	128
IR1253	2015-06-01	Urine	RIUC	>64	>64	>64	>16	>16	>8	0	>64	>4	>320		32	≥256	≤0.5	1	≥32	≥8	≥64	≥16	≥16	256	64	128
IR1259	2015-08-01	tracheal aspirate	RIUC	>64	>64	>64	>16	0	>8	>128	>64	>4	<20		≥128	≥256	≤0.5	2	≥32	0.5	≥64	≥16	≥16	256	32	128
IR1261	2015-09-01	sputum	RIUC	>64	>64	>64	>16	0	>8	>128	>64	>4	40		128	≥256	≤0.5	1	≥32	≥8	≥64	≥16	≥16	≥256	128	256
IR1262	2015-09-01	sputum	D1	>64	>64	>64	>16	0	>8	>128	<2	>4	>320		≤4	≥256	≤0.5	1	≥32	≥8	≥64	≥16	≥16	256	64	128
IR1263	2015-10-01	sputum	RIUC	>64	>64	>64	>16	0	>8	>128	<2	>4	40		≤4	≥256	≤0.5	1	≥32	4	≥64	≥16	≥16	256	64	256
IR1264	2015-11-01	sputum	RIUC	>64	>64	>64	>16	0	>8	>128	<2	>4	40		64	≥256	≤0.5	1	≥32	≥8	≥64	≥16	≥16	≥256	64	128
IR1265	2015-11-01	sputum	D4	>64	>64	>64	>16	0	>8	>128	<2	>4	>320		≤4	≥256	≤0.5	1	≥32	≥8	≥64	≥16	≥16	256	32	128
IR1268	2015-12-01	sputum	RIUC	>64	>64	>64	>16	0	>8	>128	>64	>4	<20		/	/	/	/	/	/	/	/	/	/	/	/
IR1272	2015-12-01	blood	RIUC	>64	>64	>64	>16	0	>8	>128	<2	>4	40		≥128	≥256	≤0.5	1	≥32	4	≥64	≥16	≥16	≥256	64	128
IR1273	2015-12-01	sputum	D4	>64	>64	>64	>16	0	>8	>128	>64	>4	<20		≥128	≥256	≤0.5	1	≥32	≤0.25	≥64	≥16	≥16	128	32	128
IR1274	2016-01-01	Urine	D2	>64	>64	>64	>16	0	>8	>128	>64	>4	<20		≥128	≥256	≤0.5	1	≥32	≤0.25	≥64	≥16	≥16	128	32	128
IR1279	2016-02-01	sputum	RIUC	>64	>64	>64	>16	0	>8	>128	<2	>4	<20		≤4	≥256	≤0.5	1	≥32	≤0.25	≥64	≥16	≥16	128	32	64
IR1280	2016-02-01	sputum	RIUC	>64	>64	>64	>16	0	>8	>128	<2	>4	<20		≤4	≥256	≤0.5	1	≥32	≤0.25	≥64	≥16	≥16	≥256	64	128
IR1284	2016-02-01	Urine	D4	>64	>64	>64	>16	0	>8	>128	<2	>4	>320		≤4	≥256	≤0.5	1	≥32	≥8	≥64	≥16	≥16	≥256	64	256
IR1285	2016-02-01	sputum	D2	>64	>64	>64	>16	0	>8	>128	>64	>4	<20		≥128	≥256	≤0.5	1	≥32	≤0.25	≥64	≥16	≥16	128	32	128
IR1286	2016-03-01	Urine	RIUC	>64	>64	>64	>16	0	>8	>128	>64	>4	<20		≤4	≥256	≤0.5	2	≥32	≤0.25	≥64	≥16	≥16	128	32	128
IR1288	2016-03-01	Urine	RIUC	>64	>64	>64	>16	0	>8	>128	>64	>4	<20		≥128	≥256	≤0.5	1	≥32	0.5	≥64	≥16	≥16	≥256	64	256
IR1289	2016-03-01	Urinary catheter	RIUC	>64	>64	>64	>16	0	>8	>128	>64	>4	<20		≥128	≥256	≤0.5	1	≥32	≤0.25	≥64	≥16	≥16	256	64	128
IR1296	2016-03-01	sputum	RIUC	>64	>64	>64	>16	0	>8	>128	>64	>4	>320		/	/	/	/	/	/	/	/	/	/	/	/
IR5061	2013-02-01	sputum	D3	6	6	>64	6	6	6	6	22	>4	6		≤4	≥256	≤0.5	≤0.5	≥32	≥8	≥64	≥16	≥16	128	8	64
IR5076	2013-08-01	sputum	RIUC	>64	>64	>64	>16	>16	>8	0	<2	>4	>320		≤4	≥256	≤0.5	≤0.5	≥32	≥8	≥64	≥16	≥16	128	32	64
IR5077	2013-08-01	sputum	Outpatient	>64	>64	>64	>16	>16	>8	0	>64	>4	<20		≥128	≥256	≤0.5	≤0.5	≥32	≤0.25	≥64	≥16	≥16	128	32	64
IR5659	2016-03-01	sputum	RIUC	>64	>64	>64	>16	0	>8	>128	>64	>4	>320		/	/	/	/	/	/	/	/	/	/	/	/
IR5679	2016-06-01	sputum	RIUC	>64	>64	>64	>16	0	>8	>128	>64	>4	<20		≥128	≥256	≤0.5	≤0.5	≥32	≤0.25	≥64	≥16	≥16	256	64	128
IR5689	2016-10-01	Urine	RIUC	>64	>64	>64	>16	0	>8	>128	>64	>4	<20		≥128	≥256	≤0.5	≤0.5	≥32	≤0.25	≥64	≥16	≥16	256	64	128
IR5725	2017-07-01	sputum	D3	>64	>64	>64	>16	0	>8	>128	>64	>4	>320		/	/	/	/	/	/	/	/	/	/	/	/
IR5726	2017-08-01	sputum	D4	>64	>64	>64	>16	0	>8	>128	>64	>4	>320		≥128	≥256	≤0.5	≤0.5	≥32	≤0.25	≥64	≥16	≥16	256	64	128
IR5760	2018-05-01	sputum	D2	>64	>64	>64	>16	0	>8	>128	>64	>4	<20		/	/	/	/	/	/	/	/	/	/	/	/
