# Supplementary material for: Genomic Analysis of KPC-2-Producing Klebsiella pneumoniae ST11 Isolates at the Respiratory Department of a Tertiary Care Hospital in Beijing, China
Source: Front Microbiol. 2022 Jun 16;13:929826. doi: 10.3389/fmicb.2022.929826 (PMC9244631; doi:10.3389/fmicb.2022.929826)
Supplement: Supplementary file 2 [file Table_2.XLSX]

## Sheet: Sheet1
Supplementary Table S2. Genome sequencing statistics and accessions
Strain NO.	Phylogenic type	wzi	K Locus	ST	Quality				Aminoglycoside																	Beta-lactam												Quinolone						Tetracycline			Macrolide
					Genome size	Contigs	N50 Length(bp)	GC%	aac(3)-IIa	aac(3)-IId	aac(3)-IV	aac(6')-Ib-cr	aac(6')-Ib3	aac(6')-Il	aadA2	aadA2B	aadA5	aadA16	aph(3'')-Ib	aph(3')-Ia	aph(3')-VIb	aph(4)-Ia	aph(6)-Id	rmtB	armA	blaCMY-2	blaCTX-M-3	blaCTX-M-14	blaCTX-M-15	blaCTX-M-55	blaCTX-M-65	blaCTX-M-90	blaCTX-M-98	blaCTX-M-105	blaKPC-2	blaOXA-1	blaOXA-48	oqxA	oqxB	oqxB2	oqxB52	aac(6')-Ib-cr	qnrS1	tet(A)	tet(C)	tet(D)	erm(B)	ere(A)	mph(E)
IR12013	A7	wzi209	KL47	ST11	5665975	116	139953	57.24												+											+				+			+	+					+
IR12016	A6	wzi209	KL47	ST11	5952187	112	146727	56.67				+				+				+				+							+				+	+						+	+	+
IR12024	A8	wzi209	KL47	ST11	5830901	128	200904	56.88								+								+							+				+
IR12026	A5	wzi209	KL47	ST11	5555562	106	213919	57.35																							+				+			+	+
IR12027	A7	wzi209	KL47	ST11	5646836	100	139929	57.29												+											+				+			+	+					+
IR12028	A5	wzi209	KL47	ST11	5560201	84	203735	57.35								+								+							+				+
IR12030	A6	wzi209	KL47	ST11	5842739	163	94760	56.84				+				+				+				+							+				+	+		+	+			+		+
IR12031	A8	wzi209	KL47	ST11	5513302	116	176036	57.38								+								+							+				+
IR12032	A7	wzi209	KL47	ST11	5960307	103	175144	56.67												+				+							+	+	+	+	+			+	+				+	+
IR12034	A1	wzi209	KL47	ST11	5539547	97	197092	57.34								+								+							+				+			+	+
IR12036	A8	wzi209	KL47	ST11	5634885	136	151828	57.15			+	+				+				+		+									+				+	+						+			+			+
IR12038	A6	wzi209	KL47	ST11	5818494	107	137211	56.85				+				+				+				+							+				+	+		+	+			+		+
IR12039	A6	wzi209	KL47	ST11	5828696	106	146705	56.85				+				+				+				+							+				+	+		+	+			+		+
IR12040	A6	wzi209	KL47	ST11	5948623	120	122629	56.69				+				+						+		+							+				+	+		+	+			+		+
IR12044	C	wzi16	KL16 (KL143)	ST11	5501029	54	697912	57.3								+			+							+									+			+	+					+
IR12047	A5	wzi209	KL47	ST11	5681265	108	203859	57.21								+								+											+									+
IR12048	A6	wzi209	KL47	ST11	5955312	116	151780	56.67				+				+				+											+				+	+						+	+	+
IR12049	A2	wzi209	KL47	ST11	5539016	100	161693	57.34	+	+						+																			+
IR12052	A2	wzi209	KL47	ST11	5542248	109	185845	57.34	+	+						+																			+
IR12054	A6	wzi209	KL47	ST11	6022854	124	128834	56.61				+				+				+				+							+				+	+						+	+	+
IR12055	A5	wzi209	KL47	ST11	5695477	104	192072	57.2								+								+											+								+	+
IR1206	A9	wzi209	KL47	ST11	5532998	110	143795	57.28							+				+				+		+		+								+														+
IR12061	B2	wzi64	KL64	ST11	5722986	90	173538	56.99								+	+														+				+
IR12062	A6	wzi209	KL47	ST11	5879928	111	128953	56.81				+				+				+				+							+				+	+		+	+			+		+
IR12064	A6	wzi209	KL47	ST11	5813940	113	128834	56.86								+				+				+							+				+			+	+					+
IR12065	A6	wzi209	KL47	ST11	5974086	123	108857	56.64				+				+				+				+							+				+	+						+		+
IR12066	B2	wzi64	KL64	ST11	5696547	89	176186	57.09																							+				+			+	+
IR12067	A5	wzi209	KL47	ST11	5962601	110	211058	56.67								+								+							+				+			+	+
IR12069	A6	wzi209	KL47	ST11	5870561	114	137187	56.81				+				+				+				+							+				+	+		+	+			+		+
IR1207	A9	wzi209	KL47	ST11	5520907	99	176146	57.3							+				+				+		+		+								+														+
IR12070	A5	wzi209	KL47	ST11	5556302	103	172589	53.36								+								+							+				+			+	+
IR12071	A5	wzi209	KL47	ST11	10847781	122	165185	58.48								+								+											+								+	+
IR12072	A6	wzi209	KL47	ST11	5722210	102	146100	56.71				+				+				+				+							+				+	+		+	+			+		+
IR12073	A7	wzi209	KL47	ST11	5792068	114	132292	57.07												+											+				+			+	+					+
IR12074	B2	wzi64	KL64	ST11	5703720	90	176055	57.09																							+				+			+	+
IR12076	A5	wzi209	KL47	ST11	5591295	111	203735	57.34								+								+							+				+			+	+
IR12077	A6	wzi209	KL47	ST11	5888349	109	129556	56.8				+				+				+				+							+				+	+		+	+			+		+
IR12079	A6	wzi209	KL47	ST11	5838095	115	136656	56.82				+				+				+											+				+	+		+	+			+
IR12080	B2	wzi64	KL64	ST11	5634686	104	120681	57.12																											+			+	+
IR12088	A6	wzi209	KL47	ST11	5837118	117	146108	56.82												+				+							+				+								+	+
IR12090	A6	wzi209	KL47	ST11	5999720	123	129554	56.61								+															+				+								+	+
IR12093	A1	wzi209	KL47	ST11	5533613	89	192247	57.34								+								+							+				+			+	+
IR12094	A1	wzi209	KL47	ST11	5537474	92	197153	57.35								+								+							+				+			+	+
IR12095	A6	wzi209	KL47	ST11	6023382	134	129445	56.68				+				+				+				+							+				+	+						+	+	+
IR12096	B1	wzi64	KL64	ST11	5744601	129	176098	57.08				+				+		+	+	+				+			+				+				+			+	+	+	+	+	+	+
IR12097	A5	wzi209	KL47	ST11	5579988	98	165215	57.36								+															+				+			+	+
IR12099	A2	wzi209	KL47	ST11	5526025	111	129469	57.28								+																			+
IR12102	A6	wzi209	KL47	ST11	6004353	144	99671	56.62				+				+				+				+							+				+	+						+	+	+
IR12103	A1	wzi209	KL47	ST11	5564116	101	197153	57.33								+								+							+				+			+	+
IR12106	A1	wzi209	KL47	ST11	5567330	107	178695	57.33								+								+							+				+			+	+
IR12108	A2	wzi209	KL47	ST11	5521698	112	161690	57.29								+																			+
IR1211	A9	wzi209	KL47	ST11	5611703	121	159687	58.51					+		+				+				+		+		+	+							+							+							+
IR12112	A2	wzi209	KL47	ST11	5585790	118	155964	57.3	+	+						+																			+
IR12122	A6	wzi209	KL47	ST11	5967502	117	137187	56.69				+								+				+							+				+	+		+	+			+		+
IR12123	A1	wzi209	KL47	ST11	5640633	106	197153	57.14				+				+				+				+					+						+	+		+	+			+		+
IR12125	A6	wzi209	KL47	ST11	5934531	116	129445	56.7				+				+				+															+	+								+
IR12127	B1	wzi64	KL64	ST11	5728694	118	169986	57.09								+			+	+				+			+				+				+			+	+				+	+
IR12129	B1	wzi64	KL64	ST11	5638727	97	176146	57.17								+								+							+				+			+	+
IR12134	B1	wzi64	KL64	ST11	5741434	123	152340	57.09				+				+		+	+	+				+			+				+				+			+	+			+	+	+
IR12138	B1	wzi64	KL64	ST11	5727959	118	170002	57.09								+			+	+				+			+				+				+			+	+				+	+
IR12145	A6	wzi209	KL47	ST11	5923803	122	119273	56.68				+				+				+				+							+				+	+						+	+	+
IR12155	A6	wzi209	KL47	ST11	5931448	122	128953	56.68				+				+				+				+							+				+	+						+	+	+
IR12156	B1	wzi64	KL64	ST11	5752692	127	152117	57.05								+			+	+				+			+				+				+			+	+				+	+
IR12157	A9	wzi209	KL47	ST11	5484710	72	211810	57.38								+																			+
IR12159	A8	wzi209	KL47	ST11	5529288	99	142643	57.39								+															+				+
IR12161	A3	wzi209	KL47	ST11	5385789	94	214144	57.33								+								+							+				+			+	+
IR12165	B1	wzi64	KL64	ST11	5753772	119	192328	57.06								+			+	+				+							+				+			+	+
IR12166	B1	wzi64	KL64	ST11	5643179	131	176109	57.19								+			+	+				+			+				+				+			+	+				+	+
IR1217	A9	wzi209	KL47	ST11	5533152	88	171159	57.35								+																			+
IR12170	B1	-	-	ST11	5752125	129	151796	57.05								+			+	+				+			+				+				+			+	+				+	+
IR12172	A6	wzi209	KL47	ST11	5853817	124	149538	56.65				+								+											+				+	+						+	+	+
IR12180	B1	wzi64	KL64	ST11	5731755	135	171893	57.06								+								+			+				+				+			+	+				+
IR12181	A5	wzi209	KL47	ST11	5529635	99	176098	57.37								+															+				+			+	+
IR12182	A5	wzi209	KL47	ST11	5669387	89	169397	57.19																+											+									+
IR12183	A9	wzi209	KL47	ST11	5542195	118	107128	57.18							+								+		+										+														+
IR12184	B1	wzi64	KL64	ST11	5675862	127	176098	57.11				+				+		+	+	+				+			+				+				+			+	+	+	+	+	+	+
IR1219	A9	wzi209	KL47	ST11	5536237	80	214100	57.35								+																			+
IR12192	A8	wzi209	KL47	ST11	5437810	105	151707	57.36								+															+				+
IR12193	A8	wzi209	KL47	ST11	5536725	131	163898	57.39								+															+				+
IR12197	B1	wzi64	KL64	ST11	5718178	134	192344	57.05								+			+	+				+							+				+			+	+
IR12199	A8	wzi209	KL47	ST11	5525169	114	191737	57.39								+															+				+
IR12204	B2	wzi64	KL64	ST11	5771263	97	170457	57.12																							+				+			+	+
IR12207	A8	wzi209	KL47	ST11	5534491	99	189591	57.4								+															+				+
IR12208	A6	wzi209	KL47	ST11	5842955	115	151776	42.83								+								+							+				+									+
IR12211	A6	wzi209	KL47	ST11	5903306	124	128709	56.64								+								+							+				+									+
IR12215	A8	wzi209	KL47	ST11	5541265	106	151731	57.38								+															+				+
IR12219	A6	wzi209	KL47	ST11	5845092	115	155533	56.82								+								+							+				+									+
IR12220	A8	wzi209	KL47	ST11	5533591	100	170481	57.39								+															+				+
IR12224	A8	wzi209	KL47	ST11	5516878	99	171941	57.4								+															+				+
IR12225	A7	wzi209	KL47	ST11	5688655	114	129469	57.22								+				+				+							+	+			+								+	+
IR12227	A8	wzi209	KL47	ST11	5533456	98	142487	57.39								+															+				+
IR12228	A4	wzi141	KL25	ST11	5554669	87	192223	57.36								+								+							+				+			+	+
IR12230	A8	wzi209	KL47	ST11	5529583	102	191377	57.4								+															+				+
IR12234	A6	wzi209	KL47	ST11	5848639	109	146753	56.82								+								+							+				+									+
IR12235	A7	wzi209	KL47	ST11	5703077	108	176146	57.2								+				+				+							+				+									+
IR12238	A6	wzi209	KL47	ST11	5868415	131	146705	56.78								+								+							+				+									+
IR1224	A9	wzi209	KL47	ST11	5472751	82	203859	57.35																											+			+	+
IR12241	A6	wzi209	KL47	ST11	5948558	114	155860	56.76								+								+							+				+									+
IR12242	B2	wzi64	KL64	ST11	5714346	123	170359	57.07																							+				+
IR12243	A4	wzi141	KL25	ST11	5541417	99	163377	57.35								+								+							+				+			+	+
IR12245	A6	-	-	ST11	5835651	117	151824	56.85								+								+							+				+									+
IR12247	A6	wzi209	KL47	ST11	5806078	120	146753	56.79								+								+							+				+									+
IR12250	A6	wzi209	KL47	ST11	6028675	135	108311	56.51								+				+				+							+				+								+	+
IR12251	A4	wzi141	KL25	ST11	5536038	100	151804	57.36								+								+							+				+			+	+
IR12253	A4	wzi141	KL25	ST11	5537655	97	176098	57.35								+								+							+				+			+	+
IR12255	A1	wzi209	KL47	ST11	5534939	93	197152	57.28																+						+	+				+			+	+
IR12257	A4	wzi141	KL25	ST11	5602159	121	170577	57.31								+								+							+				+			+	+
IR12266	A5	-	-	ST11	5501976	123	176098	57.35								+								+							+				+
IR12269	B2	wzi64	KL64	ST11	5756265	98	185845	57.03								+								+							+				+
IR1227	A9	wzi209	KL47	ST11	5492510	102	160352	57.33											+								+								+
IR12275	B2	wzi64	KL64	ST11	5863469	141	192200	56.99							+					+			+	+							+				+
IR12276	B2	wzi64	KL64	ST11	5866251	138	176098	56.99							+					+			+	+							+				+
IR12277	B1	wzi64	KL64	ST11	5658438	123	203110	57.12								+			+					+			+				+				+			+	+				+	+
IR1228	A9	wzi209	KL47	ST11	5694241	110	143744	57.3							+				+				+		+		+								+														+
IR1230	A9	wzi209	KL47	ST11	5872290	162	100431	54.43											+							+		+		+					+								+	+		+
IR1236	A9	wzi209	KL47	ST11	5527058	104	151786	57.33						+					+	+						+									+
IR1237	A3	wzi209	KL47	ST11	5602154	110	151804	57.32								+								+							+				+			+	+
IR1240	C	wzi16	KL16 (KL143)	ST11	5503728	58	367506	57.3								+			+							+									+			+	+					+
IR1241	C	wzi16	KL16 (KL143)	ST11	5512388	53	390529	57.29								+			+							+									+			+	+					+
IR1243	A3	wzi209	KL47	ST11	5576464	88	191813	57.4								+																			+			+	+
IR1245	C	wzi16	KL16 (KL143)	ST11	5573729	68	390528	57.22								+			+		+					+		+							+		+	+	+					+
IR1247	C	wzi16	KL16 (KL143)	ST11	5586575	83	367506	57.2								+			+		+					+									+		+	+	+					+
IR1251	C	wzi16	KL16 (KL143)	ST11	5572393	69	390431	57.22								+			+		+					+		+							+		+	+	+					+		+
IR1252	C	wzi16	KL16 (KL143)	ST11	5569942	61	390552	57.24								+			+							+		+							+		+	+	+					+
IR1253	C	wzi16	KL16 (KL143)	ST11	5569825	66	390652	57.22								+			+		+					+		+							+		+	+	+					+
IR1259	A2	wzi209	KL47	ST11	5601530	132	176122	60.19	+	+		+				+								+											+	+						+					+
IR1261	A3	wzi209	KL47	ST11	5607156	119	176036	57.2	+	+						+			+		+							+							+
IR1262	A7	wzi209	KL47	ST11	5674040	102	151780	57.26							+					+			+								+				+			+	+					+
IR1263	A3	wzi209	KL47	ST11	5591867	117	129445	57.23	+	+						+												+							+
IR1264	A3	wzi209	KL47	ST11	5591209	111	143691	57.23	+	+						+												+							+
IR1265	A7	wzi209	KL47	ST11	5647560	108	129469	47.8												+											+				+			+	+					+
IR1268	A2	wzi209	KL47	ST11	5612930	129	191813	57.28	+	+		+				+								+											+	+						+					+
IR1272	A3	wzi209	KL47	ST11	5590885	112	176036	57.23	+	+						+																			+
IR1273	A3	wzi209	KL47	ST11	5591946	120	137463	57.23	+	+						+																			+
IR1274	A2	wzi209	KL47	ST11	5532395	118	176234	57.27	+	+		+				+								+											+	+						+					+
IR1279	A2	wzi209	KL47	ST11	5580574	114	150384	57.3	+	+						+																			+
IR1280	A2	wzi209	KL47	ST11	5574574	111	164980	57.3	+	+						+																			+
IR1284	A7	-	-	ST11	5697980	638	24752	57.2											+												+				+		+	+	+					+
IR1285	A5	wzi209	KL47	ST11	5558000	101	214096	57.35								+								+							+				+			+	+
IR1286	A2	wzi209	KL47	ST11	5558104	105	176098	57.32	+	+		+				+								+											+	+						+					+
IR1288	A2	wzi209	KL47	ST11	5590792	126	191861	57.27	+	+		+				+								+											+	+						+					+
IR1289	A5	wzi209	KL47	ST11	5559576	106	209821	57.35								+								+							+				+			+	+
IR1296	A6	wzi209	KL47	ST11	5881101	110	146703	56.7				+								+				+							+				+	+						+	+	+
IR5061	A9	wzi209	KL47	ST11	5882101	145	160304	56.9											+							+		+		+					+								+	+		+
IR5076	A9	wzi209	KL47	ST11	5532248	99	171068	57.31											+	+						+									+									+
IR5077	A2	wzi209	KL47	ST11	6695563	1619	24234	58.38								+								+							+				+			+	+
IR5659	A6	-	-	ST11	5700729	105	176098	57.06				+				+				+				+							+				+	+		+	+			+		+
IR5679	A5	wzi209	KL47	ST11	5559464	100	169576	57.35								+								+							+				+			+	+
IR5689	A8	wzi209	KL47	ST11	5558224	122	120968	57.35								+								+							+				+
IR5725	A5	wzi209	KL47	ST11	5705723	85	171709	57.19																+											+			+	+					+
IR5726	A8	wzi209	KL47	ST11	5637393	118	192313	57.26	+	+						+			+		+											+			+		+
IR5760	A5	wzi209	KL47	ST11	5568102	94	214144	57.35								+								+							+				+			+	+
[truncated: 41 more columns]
